# Supplementary material for: Pangenome-Wide Association Study in the Chlamydiaceae Family Reveals Key Evolutionary Aspects of Their Relationship with Their Hosts
Source: Int J Mol Sci. 2024 Nov 26;25(23):12671. doi: 10.3390/ijms252312671 (PMC11641800; doi:10.3390/ijms252312671)
Supplement: Supplementary file 1 [file ijms-25-12671-s001.zip]

Archive with 2 entries (2 files):
- Supplementary_files.pdf
- Table_S1.xlsx
