# Supplementary material for: Pangenome-Wide Association Study in the Chlamydiaceae Family Reveals Key Evolutionary Aspects of Their Relationship with Their Hosts
Source: Int J Mol Sci. 2024 Nov 26;25(23):12671. doi: 10.3390/ijms252312671 (PMC11641800; doi:10.3390/ijms252312671)
Supplement: Supplementary file 1 [file ijms-25-12671-s001.zip › Table_S1.xlsx]

## Sheet: Table_S1
#Organism Name	Organism Groups	Strain	BioSample	BioProject	Assembly	Level	Size(Mb)	GC%	WGS	Scaffolds	CDS	Release Date
Chlamydia suis	Bacteria;PVC group;Chlamydiota	4.1.4.2-2	SAMN16409666	PRJNA668469	GCF_019405785.1	Chromosome	1.08969	41.7		1	899	2021-07-30T00:00:00Z
Chlamydia suis	Bacteria;PVC group;Chlamydiota	5.2.1.4-1	SAMN16409665	PRJNA668469	GCF_019405905.1	Chromosome	1.0902	41.7		1	900	2021-07-30T00:00:00Z
Chlamydia suis	Bacteria;PVC group;Chlamydiota	6.2.2.1-3	SAMN16409675	PRJNA668469	GCF_019405365.1	Chromosome	1.0949	41.8		1	901	2021-07-30T00:00:00Z
Chlamydia suis	Bacteria;PVC group;Chlamydiota	4.1.4.2-3	SAMN16409667	PRJNA668469	GCF_019405745.1	Chromosome	1.08983	41.7		1	898	2021-07-30T00:00:00Z
Chlamydia suis	Bacteria;PVC group;Chlamydiota	6.2.2.4-1	SAMN16409679	PRJNA668469	GCF_019405285.1	Chromosome	1.09399	41.8		1	900	2021-07-30T00:00:00Z
Chlamydia pecorum	Bacteria;PVC group;Chlamydiota	DBDeUG	SAMN02470821	PRJNA229199	GCF_000508005.1	Chromosome	1.1051	41.1503	AZBB01	1	1893	2013-12-12T00:00:00Z
Chlamydia pecorum	Bacteria;PVC group;Chlamydiota	VR629	SAMN02470822	PRJNA229200	GCF_000508065.1	Chromosome	1.10564	41.1	AZBD01	1	1892	2013-12-12T00:00:00Z
Candidatus Chlamydia sanziniae	Bacteria;PVC group;Chlamydiota	2742-308	SAMN04510831	PRJNA312988	GCF_001653975.1	Chromosome	1.12074	38.4585		2	938	2016-06-01T00:00:00Z
Chlamydia trachomatis	Bacteria;PVC group;Chlamydiota	F/2-93	SAMN02189830	PRJNA213111	GCF_000590595.1	Chromosome	1.04262	41.3		1	891	2013-08-21T00:00:00Z
Chlamydia trachomatis	Bacteria;PVC group;Chlamydiota	D/14-96	SAMN02189835	PRJNA213111	GCF_000590695.1	Chromosome	1.0416	41.3		1	897	2013-08-21T00:00:00Z
Chlamydia trachomatis	Bacteria;PVC group;Chlamydiota	SQ28	SAMN05870236	PRJNA338746	GCF_002777115.1	Chromosome	1.04317	41.3		1	891	2017-11-16T00:00:00Z
Chlamydia trachomatis	Bacteria;PVC group;Chlamydiota	SQ07	SAMN05870238	PRJNA338746	GCF_002776935.1	Chromosome	1.04304	41.3		1	892	2017-11-16T00:00:00Z
Chlamydia trachomatis	Bacteria;PVC group;Chlamydiota	J/27-97	SAMN02189837	PRJNA213111	GCF_000590735.1	Chromosome	1.04278	41.3		1	883	2013-08-21T00:00:00Z
Chlamydia muridarum	Bacteria;PVC group;Chlamydiota	MopnTet14	SAMN02470774	PRJNA39295	GCF_000175535.1	Chromosome	1.08874	40.6	ACUJ01	1	900	2010-01-26T00:00:00Z
Chlamydia trachomatis	Bacteria;PVC group;Chlamydiota	SB013321	SAMN05372052	PRJNA328474	GCF_001729905.1	Chromosome	1.05187	41.2637		2	881	2016-09-16T00:00:00Z
Chlamydia trachomatis	Bacteria;PVC group;Chlamydiota	K/SotonK1	SAMEA2272765	PRJEA71097	GCF_000318805.1	Chromosome	1.04994	41.2643		2	907	2012-03-13T00:00:00Z
Chlamydia trachomatis	Bacteria;PVC group;Chlamydiota	D/SotonD1	SAMEA2272791	PRJEA71071	GCF_000318585.1	Chromosome	1.05008	41.2636		2	899	2012-03-13T00:00:00Z
Chlamydia psittaci	Bacteria;PVC group;Chlamydiota	RD1	SAMEA2272574	PRJEA60445	GCF_000211155.1	Chromosome	1.17163	39.06		2	968	2010-12-09T00:00:00Z
Chlamydia suis	Bacteria;PVC group;Chlamydiota	S45 RIF	SAMN16409655	PRJNA668464	GCF_019405085.1	Complete	1.08051	41.6		1	893	2021-07-30T00:00:00Z
Chlamydia suis	Bacteria;PVC group;Chlamydiota	111 Ry	SAMN16409663	PRJNA668464	GCF_019404925.1	Complete	1.08427	41.6		1	892	2021-07-30T00:00:00Z
Chlamydia pneumoniae	Bacteria;PVC group;Chlamydiota	CWL029	SAMN02603115	PRJNA248	GCF_000008745.1	Complete	1.23023	40.6		1	1035	1999-12-22T00:00:00Z
Chlamydophila parapsittaci	Bacteria;PVC group;Chlamydiota	Rostinovo-70	SAMN12057462	PRJNA548850	GCF_006385615.1	Complete	1.16011	39.0596		2	972	2019-06-23T00:00:00Z
Chlamydia suis	Bacteria;PVC group;Chlamydiota	R19	SAMN10524173	PRJNA508518	GCF_009931335.1	Complete	1.10221	41.6633		2	919	2020-01-27T00:00:00Z
Chlamydia serpentis	Bacteria;PVC group;Chlamydiota	H15-1957-10C	SAMEA103918591	PRJEB19768	GCF_900239945.1	Complete	1.20614	37.46		2	997	2018-04-11T00:00:00Z
Chlamydia poikilotherma	Bacteria;PVC group;Chlamydiota	S15-834K	SAMEA103918594	PRJEB19768	GCF_900239975.1	Complete	1.16266	37.4707		2	989	2018-08-19T00:00:00Z
Chlamydia pecorum	Bacteria;PVC group;Chlamydiota	NSW/Bov/SBE	SAMN03253048	PRJNA269190	GCF_001466415.2	Complete	1.10615	41.1		1	934	2021-12-03T00:00:00Z
Chlamydia pneumoniae	Bacteria;PVC group;Chlamydiota	K7	SAMEA3212826	PRJEB8246	GCF_001007045.1	Complete	1.22852	40.6		1	1038	2015-05-09T00:00:00Z
Chlamydia pecorum	Bacteria;PVC group;Chlamydiota	W73	SAMN02603629	PRJNA175546	GCF_000470805.1	Complete	1.10653	41.1		1	936	2013-09-24T00:00:00Z
Chlamydia trachomatis	Bacteria;PVC group;Chlamydiota	E/11023	SAMN02603691	PRJNA43141	GCF_000092745.1	Complete	1.04303	41.3		1	888	2010-05-21T00:00:00Z
Chlamydia trachomatis	Bacteria;PVC group;Chlamydiota	G/11222	SAMN02603694	PRJNA43147	GCF_000092705.1	Complete	1.04235	41.3		1	896	2010-05-21T00:00:00Z
Chlamydia trachomatis	Bacteria;PVC group;Chlamydiota	D/13-96	SAMN02189834	PRJNA213111	GCF_000590675.1	Complete	1.04275	41.3		1	892	2013-08-21T00:00:00Z
Chlamydia abortus	Bacteria;PVC group;Chlamydiota	MRI-10/19	SAMN17842858	PRJNA700999	GCF_016903035.1	Complete	1.14446	39.9		1	968	2021-02-17T00:00:00Z
Chlamydia trachomatis	Bacteria;PVC group;Chlamydiota	SQ24	SAMN05870246	PRJNA338746	GCF_002776885.1	Complete	1.04854	41.3		1	900	2017-11-16T00:00:00Z
Chlamydia pneumoniae	Bacteria;PVC group;Chlamydiota	AR39	SAMN02641564	PRJNA247	GCF_000091085.2	Complete	1.23439	40.6		1	1043	2000-02-29T00:00:00Z
Chlamydia trachomatis	Bacteria;PVC group;Chlamydiota	SQ19	SAMN05870244	PRJNA338746	GCF_002777155.1	Complete	1.04831	41.3		1	896	2017-11-16T00:00:00Z
Chlamydia abortus	Bacteria;PVC group;Chlamydiota	S26/3	SAMEA1705924	PRJNA355	GCF_000026025.1	Complete	1.14438	39.9		1	972	2003-03-05T00:00:00Z
Chlamydia trachomatis	Bacteria;PVC group;Chlamydiota	J/31-98	SAMN02189838	PRJNA213111	GCF_000590755.1	Complete	1.04321	41.3		1	894	2013-08-21T00:00:00Z
Chlamydia buteonis	Bacteria;PVC group;Chlamydiota	SWA	SAMN17228308	PRJNA613727	GCF_019056535.1	Complete	1.1551	38.3		1	905	2021-06-29T00:00:00Z
Chlamydia pecorum	Bacteria;PVC group;Chlamydiota	E58	SAMN02603383	PRJNA62893	GCF_000204135.1	Complete	1.1062	41.1		1	932	2011-04-13T00:00:00Z
Chlamydia abortus	Bacteria;PVC group;Chlamydiota	GIMC 2006:CabB577	SAMN07767759	PRJNA413812	GCF_002895085.1	Complete	1.14422	39.9		1	966	2018-01-22T00:00:00Z
Chlamydia pecorum	Bacteria;PVC group;Chlamydiota	MC/MarsBar_2018	SAMN20256223	PRJNA747116	GCF_020549965.1	Complete	1.11395	41.035		2	945	2021-10-25T00:00:00Z
Chlamydia pneumoniae	Bacteria;PVC group;Chlamydiota	TW-183	SAMN02602979	PRJNA420	GCF_000007205.1	Complete	1.22593	40.6		1	1036	2003-07-25T00:00:00Z
Chlamydia pecorum	Bacteria;PVC group;Chlamydiota	DBDeUG_2018	SAMN20256222	PRJNA747116	GCF_020459125.1	Complete	1.11392	41.035		2	944	2021-10-13T00:00:00Z
Chlamydia trachomatis	Bacteria;PVC group;Chlamydiota	SQ01	SAMN05870232	PRJNA338746	GCF_002777035.1	Complete	1.0487	41.3		1	896	2017-11-16T00:00:00Z
Chlamydia abortus	Bacteria;PVC group;Chlamydiota	162STDY5437294	SAMEA1903252	PRJEB6919	GCF_000952935.1	Complete	1.14447	39.9		1	970	2014-11-06T00:00:00Z
Chlamydia abortus	Bacteria;PVC group;Chlamydiota	1H	SAMEA1903256	PRJEB6923	GCF_900002505.1	Complete	1.14447	39.9		1	967	2016-08-06T23:02:00Z
Chlamydia trachomatis	Bacteria;PVC group;Chlamydiota	SQ05	SAMN05870234	PRJNA338746	GCF_002777075.1	Complete	1.0487	41.3		1	896	2017-11-16T00:00:00Z
Chlamydia abortus	Bacteria;PVC group;Chlamydiota	1B_cevac	SAMEA1903265	PRJEB6924	GCF_900002515.1	Complete	1.14447	39.9		1	967	2016-08-06T23:03:00Z
Chlamydia trachomatis	Bacteria;PVC group;Chlamydiota	Sweden2	SAMEA2271937	PRJEA43167	GCF_000210495.1	Complete	1.04284	41.3		1	889	2010-02-23T23:03:00Z
Chlamydia trachomatis	Bacteria;PVC group;Chlamydiota	70	SAMN02470778	PRJNA32187	GCF_000173515.1	Complete	1.04801	41.3	ABYF01	1	882	2009-01-30T00:00:00Z
Chlamydia trachomatis	Bacteria;PVC group;Chlamydiota	70s	SAMN02470779	PRJNA32189	GCF_000173535.1	Complete	1.04606	41.3	ABYG01	1	878	2009-01-30T00:00:00Z
Chlamydia trachomatis	Bacteria;PVC group;Chlamydiota	L1/440/LN	SAMEA2272273	PRJEA71099	GCF_000318825.1	Complete	1.03926	41.3		1	875	2012-03-13T00:00:00Z
Chlamydia trachomatis	Bacteria;PVC group;Chlamydiota	RC-J/966	SAMN02603705	PRJNA53861	GCF_000441755.1	Complete	1.03884	41.3		1	880	2013-07-26T00:00:00Z
Chlamydia trachomatis	Bacteria;PVC group;Chlamydiota	RC-J/943	SAMN02603700	PRJNA53851	GCF_000441655.1	Complete	1.0388	41.3		1	879	2013-07-26T00:00:00Z
Chlamydia trachomatis	Bacteria;PVC group;Chlamydiota	L2c	SAMN00011086	PRJNA47581	GCF_000220105.1	Complete	1.03831	41.3		1	877	2011-07-06T00:00:00Z
Chlamydia trachomatis	Bacteria;PVC group;Chlamydiota	E-160	SAMN04590080	PRJNA316787	GCF_001655375.1	Complete	1.05051	41.2636		2	897	2016-06-03T00:00:00Z
Chlamydia trachomatis	Bacteria;PVC group;Chlamydiota	E-547	SAMN04590083	PRJNA316787	GCF_001655415.1	Complete	1.05051	41.2636		2	897	2016-06-03T00:00:00Z
Chlamydia psittaci	Bacteria;PVC group;Chlamydiota	GR9	SAMN02604207	PRJNA171913	GCF_000298415.1	Complete	1.14715	39.1		1	949	2012-09-19T00:00:00Z
Chlamydia trachomatis	Bacteria;PVC group;Chlamydiota	F-6068	SAMN04590091	PRJNA316787	GCF_001655575.1	Complete	1.05023	41.2636		2	900	2016-06-03T00:00:00Z
Chlamydia trachomatis	Bacteria;PVC group;Chlamydiota	L2f	SAMN31133397	PRJNA886480	GCF_025723025.1	Complete	1.04567	41.2634		2	886	2022-10-17T00:00:00Z
Chlamydia psittaci	Bacteria;PVC group;Chlamydiota	BF_amazon_parrot_13	SAMN31220971	PRJNA888783	GCF_026210615.1	Complete	1.16825	38.9606		2	990	2022-11-16T00:00:00Z
Chlamydia pneumoniae	Bacteria;PVC group;Chlamydiota	LPCoLN	SAMN02604061	PRJNA17947	GCF_000024145.1	Complete	1.24855	40.4548		2	1020	2009-11-20T00:00:00Z
Chlamydia trachomatis	Bacteria;PVC group;Chlamydiota	E-DK-20	SAMN04590089	PRJNA316787	GCF_001655535.1	Complete	1.05553	41.2638		2	897	2016-06-03T00:00:00Z
Chlamydia psittaci	Bacteria;PVC group;Chlamydiota	01DC11	SAMN02603517	PRJNA66479	GCF_000270405.1	Complete	1.1722	39.1		1	969	2011-06-02T00:00:00Z
Chlamydia trachomatis	Bacteria;PVC group;Chlamydiota	E-103	SAMN04590078	PRJNA316787	GCF_001655335.1	Complete	1.05052	41.2636		2	898	2016-06-03T00:00:00Z
Chlamydia avium	Bacteria;PVC group;Chlamydiota	10DC88	SAMN02216823	PRJNA209934	GCF_000583875.1	Complete	1.04827	36.8614		2	853	2014-03-03T00:00:00Z
Chlamydia abortus	Bacteria;PVC group;Chlamydiota	84/2334	SAMN09831308	PRJNA485898	GCF_008329805.1	Complete	1.17325	39.8562		2	964	2019-09-09T00:00:00Z
Chlamydia trachomatis	Bacteria;PVC group;Chlamydiota	D/UW-3/CX	SAMN02603114	PRJNA45	GCF_000008725.1	Complete	1.04252	41.3		1	887	1998-05-20T00:00:00Z
Chlamydia caviae	Bacteria;PVC group;Chlamydiota	GPIC	SAMN02603993	PRJNA228	GCF_000007605.1	Complete	1.18136	39.1629		2	988	2002-02-14T00:00:00Z
Chlamydia muridarum str. Nigg	Bacteria;PVC group;Chlamydiota	Nigg	SAMN02603994	PRJNA229	GCF_000006685.1	Complete	1.08045	40.2681		2	891	2000-03-01T00:00:00Z
Chlamydia felis	Bacteria;PVC group;Chlamydiota	Fe/C-56	SAMD00061108	PRJNA370	GCF_000009945.1	Complete	1.17379	39.3646		2	973	2006-03-09T23:09:00Z
Chlamydia buteonis	Bacteria;PVC group;Chlamydiota	IDL17-4553	SAMN14418883	PRJNA613727	GCF_019056495.1	Complete	1.16277	38.2636		2	972	2021-06-29T00:00:00Z
Chlamydia crocodili	Bacteria;PVC group;Chlamydiota	No. 12	SAMN15897673	PRJNA659151	GCF_018343815.1	Complete	1.229	37.4704		2	1024	2021-05-12T00:00:00Z
Chlamydia abortus	Bacteria;PVC group;Chlamydiota	15-58d44	SAMEA4663405	PRJEB26715	GCF_905143135.2	Complete	1.15896	39.855		2	978	2021-08-12T00:00:00Z
Chlamydia trachomatis	Bacteria;PVC group;Chlamydiota	E-32931	SAMN04590087	PRJNA316787	GCF_001655495.1	Complete	1.05642	41.2638		2	898	2016-06-03T00:00:00Z
Chlamydia gallinacea	Bacteria;PVC group;Chlamydiota	JX-1	SAMN06323233	PRJNA374394	GCF_002007725.1	Complete	1.06701	37.8572		2	908	2017-02-28T00:00:00Z
Chlamydia trachomatis	Bacteria;PVC group;Chlamydiota	RC-J/953	SAMN02603701	PRJNA53853	GCF_000441675.1	Complete	1.03879	41.3		1	883	2013-07-26T00:00:00Z
Chlamydia trachomatis	Bacteria;PVC group;Chlamydiota	Jali20	SAMEA2272641	PRJEA32655	GCF_000026925.1	Complete	1.04435	41.3		1	882	2009-05-11T00:00:00Z
Chlamydia trachomatis	Bacteria;PVC group;Chlamydiota	A/7249	SAMEA2272774	PRJEA71069	GCF_000318565.1	Complete	1.05188	41.2643		2	888	2012-03-13T00:00:00Z
Chlamydia trachomatis Ia/SotonIa3	Bacteria;PVC group;Chlamydiota	Ia/SotonIa3	SAMEA2272048	PRJEA71095	GCF_000318785.1	Complete	1.05028	41.2643		2	901	2012-03-13T00:00:00Z
Chlamydia trachomatis Ia/SotonIa1	Bacteria;PVC group;Chlamydiota	Ia/SotonIa1	SAMEA2272296	PRJEA71093	GCF_000318765.1	Complete	1.05013	41.2643		2	901	2012-03-13T00:00:00Z
Chlamydia trachomatis D-LC	Bacteria;PVC group;Chlamydiota	D-LC	SAMN00014120	PRJNA48089	GCF_000093005.1	Complete	1.05001	41.2643		2	906	2010-06-09T00:00:00Z
Chlamydia trachomatis L1/224	Bacteria;PVC group;Chlamydiota	L1/224	SAMEA2272374	PRJEA71103	GCF_000318865.1	Complete	1.04632	41.2634		2	886	2012-03-13T00:00:00Z
Chlamydia psittaci M56	Bacteria;PVC group;Chlamydiota	M56	SAMN02604211	PRJNA171917	GCF_000298495.2	Complete	1.16894	38.7619		2	973	2012-09-19T00:00:00Z
Chlamydia psittaci	Bacteria;PVC group;Chlamydiota	8882_placenta	SAMN08166442	PRJNA422301	GCF_002844715.2	Complete	1.1742	38.9608		2	985	2022-02-14T00:00:00Z
Chlamydia psittaci	Bacteria;PVC group;Chlamydiota	9945_foetus	SAMN08166444	PRJNA422301	GCF_002844755.2	Complete	1.17364	38.9607		2	985	2022-02-15T00:00:00Z
Chlamydia psittaci	Bacteria;PVC group;Chlamydiota	AMK	SAMN13684682	PRJNA597844	GCF_009857155.1	Complete	1.16005	39.0596		2	959	2020-01-12T00:00:00Z
Chlamydia psittaci NJ1	Bacteria;PVC group;Chlamydiota	NJ1	SAMN02604214	PRJNA172451	GCF_000298555.2	Complete	1.16899	38.9599		2	976	2012-09-19T00:00:00Z
Chlamydia psittaci WC	Bacteria;PVC group;Chlamydiota	WC	SAMN02604212	PRJNA171918	GCF_000298515.2	Complete	1.17982	39.0603		2	955	2012-09-19T00:00:00Z
Chlamydia psittaci MN	Bacteria;PVC group;Chlamydiota	MN	SAMN02604208	PRJNA171914	GCF_000298435.2	Complete	1.17598	39.0605		2	962	2012-09-19T00:00:00Z
Chlamydia trachomatis A/HAR-13	Bacteria;PVC group;Chlamydiota	A/HAR-13	SAMN02603498	PRJNA13885	GCF_000012125.1	Complete	1.05197	41.2643		2	886	2005-09-23T00:00:00Z
Chlamydia gallinacea 08-1274/3	Bacteria;PVC group;Chlamydiota	08-1274/3	SAMN02435823	PRJNA209652	GCF_000471025.2	Complete	1.0672	37.8557		2	909	2016-05-25T00:00:00Z
Chlamydia psittaci	Bacteria;PVC group;Chlamydiota	Ful127	SAMN10239597	PRJNA490061	GCF_003999235.1	Complete	1.17895	39.0599		2	977	2019-01-08T00:00:00Z
Chlamydia trachomatis E/Bour	Bacteria;PVC group;Chlamydiota	E/Bour	SAMEA2272184	PRJEA71077	GCF_000318645.1	Complete	1.05009	41.2636		2	895	2012-03-13T00:00:00Z
Chlamydia psittaci 6BC	Bacteria;PVC group;Chlamydiota	6BC	SAMN02603516	PRJNA63149	GCF_000191925.1	Complete	1.17921	39.0603		2	983	2011-03-08T00:00:00Z
Chlamydia ibidis 10-1398/6	Bacteria;PVC group;Chlamydiota	10-1398/6	SAMN02222159	PRJNA188464	GCF_000454725.1	Contig	1.14607	38.3	APJW01	4	941	2013-08-26T00:00:00Z
Candidatus Chlamydia corallus	Bacteria;PVC group;Chlamydiota	G3/2742-324	SAMN07627278	PRJNA312988	GCF_002817655.1	Contig	1.20397	39.2544	NWQK01	7	1000	2017-12-04T00:00:00Z
Chlamydia trachomatis	Bacteria;PVC group;Chlamydiota	SC98	SAMN02808326	PRJNA244648	GCF_003788915.1	Contig	1.04255	41.3	JPNC01	1	896	2018-11-16T00:00:00Z
Chlamydia psittaci	Bacteria;PVC group;Chlamydiota	D-GA1	SAMN33271614	PRJNA934327	GCF_031630815.1	Contig	1.16094	39	JARFVI01	3	977	2023-09-18T00:00:00Z
Chlamydia psittaci	Bacteria;PVC group;Chlamydiota	D-VA2	SAMN33271616	PRJNA934327	GCF_031630775.1	Contig	1.16884	38.9	JARFVG01	21	991	2023-09-18T00:00:00Z
Chlamydia avium	Bacteria;PVC group;Chlamydiota	10_881_SC42	SAMN02435924	PRJNA176508	GCF_000417735.2	Scaffold	1.0511	36.8	ATND01	6	906	2013-07-02T00:00:00Z
